# Supplementary material for: The impact of digitalization policies on teaching behaviors in university financial management programs: a teacher-student dual-path model
Source: Front Psychol. 2026 Apr 13;17:1773192. doi: 10.3389/fpsyg.2026.1773192 (PMC13111290; doi:10.3389/fpsyg.2026.1773192)
Supplement: Supplementary file 1 [file Data_Sheet_1.ZIP]

Archive with 3 entries (3 files):
- 280--Student_Valid_Clean.xlsx
- Supplementary_Material_Survey_Instrument.docx
- 253--Teacher_Raw_Total.xlsx
