# Supplementary material for: The impact of digitalization policies on teaching behaviors in university financial management programs: a teacher-student dual-path model
Source: Front Psychol. 2026 Apr 13;17:1773192. doi: 10.3389/fpsyg.2026.1773192 (PMC13111290; doi:10.3389/fpsyg.2026.1773192)
Supplement: Supplementary file 1 [file Data_Sheet_1.ZIP › 280--Student_Valid_Clean.xlsx]

## Sheet: Student_Raw_Total
ID	DLE1	DLE2	DLE3	DLE4	DLE5	PU1	PU2	PU3	PU4	Check_Item	DL1	DL2	DL3	DL4	Gender	Age	Grade	Tier	Time	Status
1	7	7	7	6	7	5	4	6	5	2	3	4	6	4	2	2	5	4	2	Valid
2	4	3	2	4	4	5	3	6	5	2	1	3	2	1	1	3	3	2	4	Valid
3	6	7	6	5	5	3	5	4	4	2	5	6	3	6	1	1	2	4	2	Valid
4	4	5	4	4	5	4	5	5	2	2	4	4	3	5	1	1	1	1	3	Valid
5	7	7	7	7	7	6	6	7	7	2	6	7	7	6	2	3	4	3	2	Valid
6	7	7	6	6	7	6	6	6	5	2	7	5	4	4	2	3	3	2	1	Valid
7	4	2	5	5	7	4	6	6	4	2	5	4	5	4	1	2	1	3	2	Valid
8	6	6	6	5	6	4	1	1	3	2	2	1	2	3	1	2	3	1	3	Valid
9	7	3	5	6	6	3	4	2	2	2	3	4	4	2	2	1	1	2	3	Valid
10	5	4	6	5	5	2	5	4	5	2	5	6	4	3	1	2	1	2	4	Valid
11	7	7	6	7	4	6	7	7	7	2	7	7	6	6	1	2	2	2	2	Valid
12	3	4	5	2	4	4	4	6	2	2	7	6	4	6	2	1	1	2	4	Valid
13	7	5	7	6	4	6	5	7	6	2	6	5	4	3	1	2	2	4	2	Valid
14	5	6	5	5	5	7	5	5	4	2	5	4	6	5	1	3	4	2	3	Valid
15	1	4	3	3	2	3	1	3	4	2	1	2	1	1	2	2	2	2	2	Valid
16	4	5	5	3	6	5	4	4	7	2	6	3	7	6	2	3	4	2	2	Valid
17	5	5	4	2	4	7	2	7	5	6	1	1	5	5	2	2	2	2	4	Invalid
18	5	6	5	5	4	4	6	6	4	2	3	3	5	3	1	3	3	2	2	Valid
19	7	6	7	6	6	3	3	4	5	2	5	4	7	4	2	3	4	3	2	Valid
20	7	5	6	3	5	3	4	3	4	2	4	3	3	4	1	2	3	2	2	Valid
21	4	4	5	4	4	2	4	4	4	2	4	6	5	5	2	2	3	3	4	Valid
22	7	6	7	7	6	6	6	6	6	2	5	4	6	6	2	1	3	2	3	Valid
23	6	5	5	6	4	6	7	6	5	2	6	7	4	6	2	1	4	3	2	Valid
24	6	7	5	7	7	5	4	6	5	2	2	3	5	3	2	1	2	2	2	Valid
25	4	4	6	6	6	4	4	4	3	2	6	6	6	5	1	2	5	1	2	Valid
26	2	6	6	4	3	4	7	7	7	2	7	6	6	6	2	1	3	4	4	Valid
27	2	5	2	7	6	1	4	2	1	6	7	2	7	3	1	1	3	2	4	Invalid
28	7	7	7	7	5	4	7	6	7	3	6	4	5	5	2	3	1	2	1	Invalid
29	3	3	5	5	4	5	6	5	5	2	6	5	5	6	1	1	3	2	3	Valid
30	5	5	3	4	5	5	6	5	6	2	3	4	4	5	1	2	3	4	3	Valid
31	5	1	3	1	3	5	4	5	2	2	4	2	6	3	2	2	2	2	2	Valid
32	5	5	3	4	4	5	7	4	6	2	6	4	7	5	1	2	1	3	2	Valid
33	7	7	5	6	7	4	7	5	7	2	4	5	6	5	2	2	1	2	3	Valid
34	5	4	5	5	5	7	7	6	6	2	5	6	3	3	2	3	1	2	2	Valid
35	5	6	6	5	4	4	5	4	3	2	2	7	3	2	1	1	4	2	4	Valid
36	4	4	5	6	4	5	2	6	5	2	3	5	4	3	1	2	4	4	2	Valid
37	5	7	6	4	4	4	3	4	3	2	5	3	4	3	2	3	2	2	2	Valid
38	7	6	6	6	7	5	5	5	6	2	6	5	7	6	2	3	3	2	2	Valid
39	4	4	7	5	5	5	5	3	5	2	1	4	3	3	2	3	2	2	2	Valid
40	6	3	7	3	4	5	2	5	1	2	4	4	5	2	1	1	2	1	2	Valid
41	6	4	4	6	2	6	5	3	3	2	3	2	2	1	2	2	1	2	4	Valid
42	5	4	4	4	5	5	6	4	5	2	5	4	5	5	2	2	1	3	2	Valid
43	7	2	5	1	7	7	2	1	3	4	1	2	2	5	1	3	3	2	4	Invalid
44	5	5	6	4	6	5	7	6	6	2	6	7	7	6	1	2	1	1	2	Valid
45	4	3	3	6	3	5	5	5	6	2	5	6	3	6	2	3	3	1	2	Valid
46	7	7	7	7	7	7	7	7	7	2	7	6	7	7	2	2	5	1	3	Valid
47	2	5	6	2	4	7	5	4	6	2	5	5	6	5	2	3	1	2	4	Valid
48	5	5	6	6	6	7	5	5	4	2	4	4	5	4	2	2	2	1	2	Valid
49	7	7	7	5	6	2	4	4	3	2	2	5	4	3	2	3	2	2	2	Valid
50	4	6	3	5	5	4	5	4	3	2	7	6	5	6	1	2	3	2	2	Valid
51	7	6	5	5	6	5	5	5	4	2	6	4	4	5	1	2	4	1	4	Valid
52	4	4	6	6	5	4	5	5	5	2	7	6	6	6	2	3	3	2	3	Valid
53	7	7	7	6	5	4	2	4	2	2	5	3	3	6	2	2	2	2	2	Valid
54	6	6	4	4	5	3	3	5	3	2	6	5	7	3	2	1	3	2	2	Valid
55	3	4	2	7	3	1	5	3	4	5	7	4	2	5	2	2	1	1	3	Invalid
56	6	4	6	4	6	3	1	1	3	2	2	3	2	4	1	1	3	2	2	Valid
57	7	5	5	4	7	5	5	4	7	2	2	6	4	5	2	2	1	3	4	Valid
58	5	5	3	5	5	5	5	3	6	2	4	3	3	4	1	3	5	2	3	Valid
59	6	4	7	6	4	7	6	7	6	2	2	1	4	3	2	2	4	2	3	Valid
60	5	4	4	4	2	3	4	3	5	2	4	2	1	1	2	2	3	3	2	Valid
61	6	6	4	4	7	2	5	5	6	2	5	5	4	7	2	2	4	2	4	Valid
62	4	4	6	7	4	5	4	6	5	2	3	3	3	5	1	2	4	3	2	Valid
63	2	2	2	4	1	4	6	3	6	2	5	3	4	3	2	3	5	2	4	Valid
64	3	3	4	3	4	6	5	5	7	2	3	6	5	3	2	2	2	4	2	Valid
65	6	4	5	5	4	5	5	6	6	2	2	4	5	3	2	3	1	4	3	Valid
66	6	6	6	7	6	5	7	6	5	2	5	4	4	4	1	1	2	2	4	Valid
67	5	6	5	6	5	7	3	6	6	2	5	6	4	4	2	3	3	1	3	Valid
68	5	6	5	4	6	5	5	5	5	2	4	5	2	3	1	2	2	3	3	Valid
69	5	2	3	5	4	2	2	3	1	2	2	1	1	2	2	3	1	2	2	Valid
70	6	6	5	7	5	5	6	4	5	2	5	5	3	4	2	2	2	4	2	Valid
71	7	4	6	5	6	5	7	5	7	2	3	3	4	5	1	4	3	4	4	Valid
72	7	7	6	5	5	5	6	6	7	2	4	4	4	5	1	2	1	2	2	Valid
73	4	6	4	7	7	6	6	4	7	2	4	6	4	5	2	2	4	3	3	Valid
74	2	5	7	5	5	1	2	3	2	2	4	5	2	4	2	1	3	4	2	Valid
75	3	4	5	4	3	6	3	4	5	2	6	6	4	5	2	3	1	2	2	Valid
76	7	6	7	2	3	4	1	1	4	7	4	7	6	3	1	3	1	2	2	Invalid
77	6	6	7	7	6	7	6	7	5	2	4	4	5	4	1	1	1	2	3	Valid
78	6	4	4	5	4	6	4	6	5	2	4	6	2	4	2	3	5	1	3	Valid
79	4	5	5	4	5	6	6	6	5	2	4	6	6	6	2	2	4	3	4	Valid
80	1	1	3	4	1	7	3	7	7	7	3	1	1	1	2	2	4	2	3	Invalid
81	4	6	6	7	5	4	5	6	6	2	6	6	7	7	2	2	1	3	3	Valid
82	5	5	6	5	5	5	3	5	4	2	2	3	3	3	1	2	4	3	2	Valid
83	4	6	4	5	5	3	5	5	5	2	4	1	6	2	2	2	2	3	2	Valid
84	7	7	7	7	7	2	4	4	4	2	6	4	5	5	2	4	4	2	3	Valid
85	6	7	6	6	4	7	5	6	7	2	7	7	6	7	1	2	1	1	3	Valid
86	6	4	5	2	5	4	1	1	1	2	5	5	6	4	2	1	2	1	2	Valid
87	6	5	5	5	7	5	7	7	6	2	6	7	7	7	2	3	1	2	4	Valid
88	4	5	6	5	6	5	5	6	5	2	4	6	6	6	2	2	1	3	2	Valid
89	3	4	3	4	3	4	3	1	3	2	2	2	2	3	2	3	4	2	4	Valid
90	5	2	5	4	5	2	3	1	2	2	5	5	6	5	2	3	2	3	3	Valid
91	3	5	5	6	5	5	6	4	5	2	6	7	7	7	2	1	3	4	2	Valid
92	6	7	7	5	7	6	7	5	7	2	5	5	6	5	2	3	3	3	4	Valid
93	5	6	5	3	6	6	6	4	6	2	6	7	6	7	2	2	1	3	4	Valid
94	2	3	4	2	1	4	4	6	7	2	6	3	5	5	1	2	4	1	2	Valid
95	4	6	4	7	6	7	5	6	4	2	5	7	5	4	2	2	4	2	2	Valid
96	7	4	5	7	5	4	4	4	7	2	6	6	4	7	2	1	1	1	3	Valid
97	5	7	7	5	7	5	3	4	4	2	4	4	5	4	2	4	3	2	2	Valid
98	6	6	6	7	7	5	6	7	7	2	3	5	3	6	1	3	1	2	2	Valid
99	6	6	7	4	6	6	7	7	5	2	7	6	7	7	2	1	1	3	3	Valid
100	6	6	4	7	6	5	6	4	6	2	6	3	7	4	2	2	4	4	4	Valid
101	6	4	6	5	7	6	5	5	5	2	4	5	4	4	2	1	3	3	3	Valid
102	6	6	6	6	5	7	7	7	7	2	7	6	4	7	1	3	4	4	4	Valid
103	6	6	7	7	4	2	4	6	5	2	6	5	6	3	2	2	4	2	4	Valid
104	6	5	6	6	6	3	5	4	4	2	5	5	4	4	2	1	1	1	2	Valid
105	4	4	4	4	5	1	4	4	5	2	6	6	4	5	1	2	2	2	3	Valid
106	4	5	5	5	5	5	7	6	7	2	5	2	5	6	2	2	3	2	3	Valid
107	2	4	4	4	2	4	5	4	6	2	2	4	4	6	1	3	4	2	2	Valid
108	6	4	6	5	6	6	6	5	5	2	6	6	5	4	1	2	1	1	2	Valid
109	3	1	2	1	1	6	5	5	5	2	5	5	4	7	2	3	1	2	2	Valid
110	3	1	2	1	3	1	4	2	2	2	5	5	6	6	2	3	3	2	4	Valid
111	6	7	3	4	4	3	5	4	3	2	5	6	5	6	2	3	4	2	1	Valid
112	7	7	6	4	5	1	5	5	4	2	4	4	6	4	1	2	3	2	2	Valid
113	2	5	5	4	4	7	7	7	7	2	7	6	5	7	1	2	2	4	4	Valid
114	5	5	4	4	5	4	7	5	6	2	6	4	4	5	1	2	4	2	2	Valid
115	4	2	4	3	4	2	4	4	4	2	4	3	4	4	2	3	4	4	2	Valid
116	6	6	5	4	6	3	4	5	4	2	4	2	5	1	2	1	4	4	3	Valid
117	5	7	5	6	4	7	6	6	6	2	4	7	5	7	2	3	1	2	2	Valid
118	5	4	6	7	7	1	5	7	6	3	5	1	7	7	1	3	3	4	3	Invalid
119	3	5	4	4	3	7	5	4	5	2	6	3	2	5	2	2	3	2	4	Valid
120	4	5	7	6	5	5	4	7	4	2	4	5	5	6	1	1	4	2	2	Valid
121	4	5	6	3	5	5	7	4	6	2	5	4	5	6	2	3	5	4	2	Valid
122	5	6	6	5	6	4	6	4	6	2	7	7	6	7	2	4	1	3	3	Valid
123	1	1	2	4	2	4	3	3	4	2	2	4	5	3	2	2	2	3	2	Valid
124	6	5	7	5	7	6	6	3	5	2	6	2	2	4	2	1	3	2	4	Valid
125	3	3	5	4	3	4	5	6	3	2	6	5	5	7	1	1	2	3	3	Valid
126	7	6	4	6	6	3	6	4	7	2	4	4	2	4	2	2	1	1	4	Valid
127	2	7	5	4	2	4	2	4	4	2	6	6	6	6	2	4	4	2	1	Valid
128	6	6	6	5	6	5	5	6	5	2	6	5	4	5	1	2	1	2	3	Valid
129	7	7	7	7	7	6	5	6	7	2	7	4	7	7	1	2	3	3	4	Valid
130	7	6	7	3	4	4	5	7	4	4	2	1	3	7	2	1	3	2	2	Invalid
131	3	5	2	4	4	4	5	4	3	2	2	3	2	2	2	2	2	2	4	Valid
132	5	6	5	6	7	5	7	7	7	2	6	7	7	7	2	3	3	3	2	Valid
133	4	5	5	7	7	5	4	3	4	2	5	5	6	7	1	4	2	3	2	Valid
134	4	5	4	5	4	5	5	4	4	2	5	4	5	3	1	4	3	2	2	Valid
135	4	4	2	2	3	2	2	2	2	2	4	7	6	6	1	3	1	1	2	Valid
136	7	7	7	7	7	7	7	7	7	2	5	6	4	7	1	2	4	2	2	Valid
137	5	5	7	7	4	5	4	4	4	2	5	5	4	7	1	1	3	4	2	Valid
138	5	5	2	3	3	5	6	5	7	2	4	5	2	5	1	1	1	2	3	Valid
139	3	5	5	4	5	3	5	4	4	2	4	4	5	4	1	2	3	2	2	Valid
140	7	7	7	7	7	6	6	5	7	2	4	4	4	5	2	4	1	2	1	Valid
141	5	3	3	4	5	4	2	3	3	2	5	5	3	5	2	3	2	2	2	Valid
142	6	6	4	6	6	7	3	5	6	2	3	2	4	1	2	1	4	2	4	Valid
143	4	4	5	5	3	7	6	6	7	2	4	7	7	5	2	2	1	1	3	Valid
144	7	7	6	4	4	6	5	5	6	2	3	5	4	5	2	2	4	4	4	Valid
145	3	4	5	5	4	4	4	4	6	2	4	5	5	2	2	3	3	2	2	Valid
146	1	5	3	2	4	3	2	2	5	2	5	3	2	3	2	2	2	2	2	Valid
147	6	5	5	5	5	6	7	5	6	2	7	6	5	7	1	2	2	2	1	Valid
148	6	6	4	5	4	3	5	4	7	2	3	4	1	4	2	1	2	2	4	Valid
149	2	2	2	3	6	5	4	4	5	2	6	5	4	4	1	4	5	2	2	Valid
150	4	6	7	5	5	7	5	6	6	2	3	5	2	2	2	2	3	2	1	Valid
151	5	5	7	5	5	6	4	3	5	2	3	2	4	5	1	3	2	4	3	Valid
152	6	4	4	3	6	5	3	5	3	2	5	6	6	4	2	1	3	4	4	Valid
153	4	1	1	3	3	4	4	3	2	2	6	5	5	6	1	3	5	3	2	Valid
154	4	5	3	2	3	2	1	3	3	2	4	3	4	5	1	2	3	2	4	Valid
155	7	2	5	5	3	4	7	7	7	7	6	7	2	5	2	3	2	4	2	Invalid
156	5	7	7	6	6	5	6	5	6	2	6	5	6	7	1	2	1	4	3	Valid
157	4	4	3	4	3	6	4	5	6	2	4	2	4	5	1	1	1	2	1	Valid
158	5	4	4	5	4	6	4	4	5	2	6	3	4	3	2	3	2	4	2	Valid
159	4	4	5	4	2	3	4	2	1	2	3	5	3	3	1	3	4	1	2	Valid
160	6	4	5	7	6	7	5	6	5	2	5	5	6	7	1	3	1	3	2	Valid
161	4	3	4	5	3	6	4	4	5	2	4	7	5	5	2	2	3	2	1	Valid
162	6	7	5	5	5	4	4	6	5	2	4	4	3	4	2	2	3	1	3	Valid
163	7	7	7	7	7	5	7	7	7	2	5	5	6	5	2	3	3	3	2	Valid
164	6	7	7	4	4	4	6	6	3	2	5	3	5	4	1	2	4	3	3	Valid
165	4	5	5	3	5	3	4	4	5	2	3	5	5	3	2	1	1	2	2	Valid
166	1	2	5	5	4	3	3	2	1	2	3	3	1	1	1	2	1	3	4	Valid
167	4	4	3	2	7	6	3	5	6	1	2	4	1	4	2	4	4	2	4	Invalid
168	5	6	5	6	7	6	7	6	7	2	5	7	4	4	2	2	1	2	2	Valid
169	1	3	4	2	3	1	1	2	2	2	4	3	2	1	2	3	3	2	3	Valid
170	4	6	6	6	5	3	6	5	6	2	3	5	2	2	2	2	1	1	3	Valid
171	5	5	4	3	7	6	4	4	6	2	3	5	3	6	2	2	4	3	3	Valid
172	6	7	6	5	5	6	4	4	5	2	3	4	5	2	2	1	4	2	4	Valid
173	7	4	6	5	5	4	4	4	6	2	4	5	6	6	2	3	2	3	1	Valid
174	7	7	7	7	7	7	7	7	7	2	5	5	4	5	2	2	3	3	2	Valid
175	3	3	4	3	4	2	3	3	4	2	4	2	4	5	2	1	2	1	3	Valid
176	5	5	6	7	5	3	4	4	3	2	6	6	7	6	1	4	3	2	1	Valid
177	4	3	5	5	4	2	4	3	4	2	5	7	5	6	2	3	2	3	2	Valid
178	5	4	7	7	4	5	3	2	5	2	4	2	4	3	1	2	3	2	3	Valid
179	7	3	2	5	3	4	5	5	3	4	1	5	2	7	2	2	3	2	1	Invalid
180	6	5	5	7	6	5	7	4	7	2	6	5	7	7	2	1	1	4	2	Valid
181	5	3	4	5	6	4	4	4	3	2	4	4	5	7	2	1	1	2	3	Valid
182	5	4	6	6	7	4	3	1	5	2	6	4	4	3	1	2	1	2	2	Valid
183	3	3	2	4	3	4	3	3	3	2	5	6	4	5	1	2	4	2	3	Valid
184	6	4	6	7	7	4	7	6	4	2	5	7	7	6	2	2	4	4	1	Valid
185	6	3	4	3	5	2	1	3	3	2	3	2	4	2	1	4	4	3	4	Valid
186	4	2	5	6	3	5	5	5	4	2	5	5	5	5	1	4	2	2	3	Valid
187	6	6	7	5	6	6	5	6	5	2	5	3	6	5	2	1	4	4	4	Valid
188	5	5	5	5	7	6	6	5	7	2	4	6	6	5	1	4	4	2	1	Valid
189	6	5	5	3	4	4	4	3	6	2	2	4	6	2	2	3	3	4	3	Valid
190	5	7	5	7	6	6	5	4	6	2	4	5	7	5	1	2	2	1	4	Valid
191	4	5	6	5	4	1	2	5	2	2	4	5	4	4	1	1	5	4	2	Valid
192	6	4	6	3	4	4	4	7	4	2	3	2	3	3	2	3	2	2	2	Valid
193	7	7	7	5	5	6	6	5	5	2	2	4	5	4	2	3	4	2	3	Valid
194	5	7	7	7	7	4	7	6	6	2	3	3	4	4	2	2	4	2	2	Valid
195	6	5	4	6	5	2	3	3	3	2	3	5	6	4	2	3	4	1	3	Valid
196	4	3	2	3	4	4	3	3	4	2	5	7	5	5	1	4	4	2	4	Valid
197	7	7	5	7	7	5	3	2	6	4	1	3	1	4	1	1	4	4	3	Invalid
198	7	7	7	5	5	5	4	6	5	2	3	2	5	2	2	1	4	2	4	Valid
199	7	6	6	6	5	4	3	4	5	2	7	4	5	4	2	2	3	1	2	Valid
200	4	3	2	3	2	4	3	3	5	2	4	3	4	4	2	3	1	1	3	Valid
201	6	5	5	5	4	3	6	6	6	2	7	3	7	5	1	2	3	2	2	Valid
202	4	4	6	6	5	4	5	6	4	2	4	6	5	6	2	2	1	3	2	Valid
203	4	6	6	6	6	5	4	6	4	2	4	5	3	5	2	2	1	2	3	Valid
204	3	5	4	2	4	4	3	5	4	2	6	7	5	7	1	3	2	1	1	Valid
205	7	5	7	5	4	5	3	7	4	2	6	6	7	7	1	2	4	3	3	Valid
206	3	4	5	5	2	3	4	2	4	2	4	4	3	6	1	3	2	4	2	Valid
207	5	7	4	4	7	4	4	4	3	6	1	1	5	2	2	2	3	2	3	Invalid
208	3	5	5	3	4	7	4	5	3	2	6	5	4	6	2	3	4	2	2	Valid
209	5	4	6	2	4	4	3	6	5	2	2	5	3	3	1	1	3	2	2	Valid
210	4	6	4	5	7	5	5	5	5	2	1	1	1	1	2	3	5	3	4	Valid
211	4	4	3	2	4	4	2	4	4	2	5	4	3	4	1	3	3	2	3	Valid
212	7	3	6	7	2	1	1	5	1	1	2	1	1	3	1	3	3	2	1	Invalid
213	5	6	3	4	3	5	5	3	7	2	6	6	4	3	1	1	2	1	1	Valid
214	5	4	5	5	4	2	2	1	1	2	4	3	3	4	2	1	4	1	4	Valid
215	6	7	4	4	5	5	7	7	5	2	7	6	5	6	2	1	1	2	4	Valid
216	5	4	6	7	4	6	4	4	4	2	5	3	3	6	2	3	2	4	4	Valid
217	4	6	7	4	5	4	3	4	4	2	3	4	6	5	2	3	3	3	2	Valid
218	4	4	5	5	4	3	2	2	4	2	5	6	4	6	2	2	5	3	4	Valid
219	6	5	4	6	6	5	4	6	5	2	5	4	5	6	1	2	3	2	3	Valid
220	5	6	6	7	7	3	2	2	3	2	5	3	5	4	1	2	3	2	3	Valid
221	6	4	5	1	5	5	3	4	4	2	4	5	4	5	1	3	4	2	3	Valid
222	5	5	3	4	5	5	5	5	6	2	2	2	1	1	2	4	4	1	2	Valid
223	4	5	5	3	4	5	5	3	5	2	5	5	3	3	1	1	4	2	2	Valid
224	4	3	6	3	3	5	3	3	4	2	5	2	5	2	2	2	4	4	3	Valid
225	7	7	7	7	6	3	5	3	5	2	4	7	7	7	2	4	3	2	3	Valid
226	4	3	6	3	4	4	3	5	7	2	5	3	3	5	2	2	1	2	2	Valid
227	7	6	7	5	5	6	7	4	3	2	5	6	5	6	2	1	3	4	3	Valid
228	7	5	7	7	7	4	5	3	4	2	6	7	6	5	2	2	1	4	2	Valid
229	6	4	4	6	6	7	5	7	6	2	4	5	6	3	2	4	1	2	1	Valid
230	5	1	1	3	4	3	2	2	3	2	4	3	5	3	2	2	3	1	3	Valid
231	2	3	3	3	3	3	3	4	1	2	3	1	1	1	1	2	3	2	4	Valid
232	5	7	7	5	5	2	3	4	3	2	6	3	5	5	2	3	1	2	3	Valid
233	4	7	2	7	1	5	7	6	6	1	4	6	7	2	2	2	5	2	3	Invalid
234	7	7	6	6	7	7	7	4	3	2	4	3	3	3	1	3	4	1	4	Valid
235	5	7	5	7	7	5	3	3	4	2	4	4	3	4	1	1	3	2	1	Valid
236	5	5	6	6	7	3	3	4	3	2	3	5	4	3	1	2	1	3	4	Valid
237	3	4	4	3	5	3	3	4	6	2	6	5	6	4	2	1	4	4	3	Valid
238	3	4	3	5	4	2	3	3	3	2	6	5	6	5	1	3	4	2	2	Valid
239	5	4	7	4	4	6	5	7	5	2	3	7	4	4	2	3	3	4	4	Valid
240	7	6	6	7	7	6	7	7	6	2	4	6	7	5	2	2	3	1	2	Valid
241	7	7	7	7	7	5	6	7	7	2	3	5	3	5	2	2	3	2	2	Valid
242	4	3	4	4	3	4	3	3	2	2	4	5	3	4	2	2	2	1	3	Valid
243	3	3	5	2	4	4	6	4	6	2	4	6	6	5	1	4	1	2	4	Valid
244	6	7	5	5	3	4	5	4	5	2	6	5	6	6	1	2	2	2	2	Valid
245	4	4	4	5	4	3	5	5	2	2	5	6	3	2	1	2	4	1	2	Valid
246	3	2	2	1	3	7	5	6	4	2	4	3	4	4	2	2	3	3	4	Valid
247	7	6	7	7	6	6	6	5	7	2	6	4	5	5	1	3	4	1	3	Valid
248	4	5	4	5	5	4	4	5	4	2	3	4	6	5	1	1	2	4	4	Valid
249	1	2	4	1	1	1	1	2	1	2	5	4	6	3	1	1	5	2	3	Valid
250	7	6	6	6	6	5	5	7	7	2	2	4	2	4	2	4	2	4	3	Valid
251	2	1	3	4	4	4	4	3	5	2	2	2	2	1	1	3	3	2	2	Valid
252	6	4	7	6	5	6	3	4	6	2	2	5	5	5	2	3	4	3	4	Valid
253	3	4	4	5	3	4	3	4	4	2	3	4	3	4	1	2	2	1	2	Valid
254	6	6	5	6	6	7	5	7	7	2	5	4	7	6	1	1	1	3	2	Valid
255	7	7	7	6	7	7	6	4	4	2	4	5	4	6	2	1	2	3	3	Valid
256	5	7	5	4	6	4	4	6	6	2	5	7	7	7	1	4	4	1	3	Valid
257	5	6	3	4	5	7	7	6	5	2	3	7	7	5	1	1	2	4	2	Valid
258	7	7	7	6	6	7	7	7	5	2	7	7	7	6	1	4	3	2	2	Valid
259	3	4	3	5	4	5	5	5	4	2	6	7	5	7	1	3	4	2	4	Valid
260	7	4	7	5	4	3	5	4	5	2	5	6	4	4	1	3	1	2	3	Valid
261	4	5	4	5	5	3	3	1	3	2	5	4	4	2	2	1	1	2	2	Valid
262	7	7	5	6	7	5	6	4	6	2	5	3	6	7	1	2	4	2	2	Valid
263	7	5	5	4	7	7	7	7	6	2	6	6	7	6	2	2	1	3	3	Valid
264	4	2	4	4	3	3	3	4	3	2	6	5	4	5	2	2	2	1	2	Valid
265	6	7	6	7	5	6	6	4	6	2	3	4	4	3	1	3	2	3	3	Valid
266	7	6	7	7	7	7	6	7	6	2	7	7	5	6	2	1	3	2	3	Valid
267	7	7	1	6	4	6	4	3	3	6	3	5	3	7	2	3	2	2	3	Invalid
268	4	5	4	6	3	4	3	3	4	2	5	5	7	5	2	3	3	3	1	Valid
269	3	2	7	3	4	6	6	7	7	3	7	1	1	2	1	2	1	2	3	Invalid
270	6	4	5	5	7	4	4	4	3	2	2	3	6	2	1	1	3	2	3	Valid
271	6	4	6	4	3	2	1	2	4	2	1	2	1	2	2	3	4	2	3	Valid
272	5	4	5	4	3	3	1	5	3	2	4	3	5	3	1	1	1	2	3	Valid
273	4	5	6	6	5	4	7	7	5	2	5	2	3	4	1	3	2	3	2	Valid
274	5	3	5	6	5	5	7	6	7	2	6	5	5	4	2	2	3	4	2	Valid
275	7	7	3	3	7	7	4	7	6	5	7	5	6	5	2	2	3	3	4	Invalid
276	5	3	4	5	5	4	5	5	4	2	4	5	5	2	1	2	4	1	4	Valid
277	5	6	2	4	7	4	6	5	4	2	5	4	4	5	2	3	5	2	2	Valid
278	5	5	5	4	3	6	4	5	4	2	4	6	4	4	2	2	3	3	3	Valid
279	4	6	3	3	3	4	2	3	6	2	2	3	1	1	2	2	1	3	2	Valid
280	5	3	5	5	4	4	5	5	3	2	4	1	4	3	1	1	1	2	2	Valid
281	4	5	6	6	5	5	4	7	4	2	7	6	7	5	2	3	4	4	3	Valid
282	6	7	6	5	6	6	5	6	4	2	4	4	4	6	2	3	4	2	2	Valid
283	3	3	3	6	5	7	7	6	6	2	5	7	3	5	2	2	1	2	3	Valid
284	3	3	3	3	4	2	4	3	1	2	3	3	4	4	2	1	1	4	4	Valid
285	5	5	4	5	6	4	5	5	5	2	5	6	5	6	1	2	3	3	1	Valid
286	4	5	5	5	4	5	4	5	3	2	5	4	3	4	2	2	1	1	4	Valid
287	6	5	2	4	3	3	4	2	4	2	6	6	6	7	2	1	2	3	4	Valid
288	7	7	7	6	6	7	5	7	7	2	7	7	6	5	2	3	3	3	2	Valid
289	7	3	5	7	3	6	7	6	7	2	4	6	3	6	2	2	1	2	4	Valid
290	6	3	4	4	4	7	3	5	4	2	5	3	3	3	1	2	3	3	3	Valid
291	5	4	5	4	5	6	6	6	7	2	6	4	4	3	1	4	2	4	3	Valid
292	7	7	7	5	4	5	5	5	5	2	4	5	5	5	1	2	2	3	2	Valid
293	5	3	6	2	3	3	5	4	4	2	2	4	3	7	2	2	2	1	2	Valid
294	4	3	6	4	5	5	5	2	7	4	3	1	6	7	2	2	1	2	2	Invalid
295	2	2	1	3	3	3	5	4	3	2	5	7	4	6	2	2	1	3	4	Valid
296	1	5	6	4	4	5	4	4	4	2	6	3	7	4	2	1	4	2	3	Valid
297	6	6	4	5	5	3	5	3	2	2	2	3	1	3	2	3	1	3	3	Valid
298	6	7	7	6	5	3	4	4	5	2	2	5	6	7	2	3	4	3	2	Valid
299	7	7	7	7	7	6	5	6	4	2	4	5	6	6	2	1	3	4	2	Valid
300	3	4	5	5	5	5	6	6	5	2	7	6	5	6	1	2	2	2	4	Valid
