# Supplementary material for: The impact of digitalization policies on teaching behaviors in university financial management programs: a teacher-student dual-path model
Source: Front Psychol. 2026 Apr 13;17:1773192. doi: 10.3389/fpsyg.2026.1773192 (PMC13111290; doi:10.3389/fpsyg.2026.1773192)
Supplement: Supplementary file 1 [file Data_Sheet_1.ZIP › 253--Teacher_Raw_Total.xlsx]

## Sheet: Teacher_Valid_Clean
ID	PS1	PS2	PS3	PS4	SE1	SE2	SE3	SE4	SE5	Check_Item	IB1	IB2	IB3	IB4	Gender	Age	Degree	Title	Tenure	Tier
1	4	5	3	4	4	3	3	3	4	6	4	4	3	5	2	4	2	2	4	2
2	4	5	4	4	6	4	5	5	7	6	6	5	6	6	2	3	2	1	2	2
3	3	3	5	6	3	6	6	5	5	6	2	3	3	4	1	3	3	3	1	2
4	5	3	6	6	2	4	5	4	3	6	7	5	6	7	2	2	2	3	4	2
5	4	6	7	4	3	4	3	4	3	6	2	4	4	2	2	3	3	4	3	2
6	5	2	2	3	4	4	3	6	5	6	3	4	4	4	1	2	3	2	2	4
7	6	6	6	6	5	5	4	4	5	6	4	7	5	6	1	2	3	3	1	3
8	6	4	6	3	5	5	7	5	5	6	6	5	7	5	1	1	2	4	4	2
9	6	5	6	4	7	7	7	7	7	6	6	7	7	7	1	2	2	2	1	1
10	7	3	4	6	6	6	5	6	6	6	6	5	5	4	1	3	2	1	3	3
11	6	6	5	6	6	6	7	6	6	6	6	6	6	7	1	1	2	3	2	4
12	1	2	2	1	3	5	4	3	2	6	3	2	3	3	2	3	2	4	2	3
13	2	4	3	4	2	5	5	3	5	6	4	5	3	3	1	3	2	3	1	3
14	5	2	5	5	4	6	5	5	4	6	4	5	4	6	2	3	3	2	4	2
15	6	7	3	7	7	6	7	7	6	6	5	7	7	5	2	3	2	4	3	2
16	4	4	4	6	6	7	7	7	6	6	4	7	5	2	1	2	2	2	4	4
17	7	4	7	5	6	6	7	6	6	6	5	4	7	3	2	3	2	3	4	1
18	5	3	4	4	5	6	3	7	5	6	5	2	7	4	2	2	3	2	4	2
19	2	3	4	4	5	4	5	6	5	6	2	2	1	1	2	2	2	3	2	4
20	3	3	4	4	6	7	3	5	3	6	5	6	7	7	2	2	3	1	3	1
21	6	5	4	4	7	7	7	7	7	6	7	5	5	7	2	1	3	2	3	4
22	4	5	4	4	7	6	7	7	6	6	6	6	7	6	1	1	3	2	4	4
23	7	7	4	6	5	4	2	5	5	6	5	4	4	5	2	4	3	3	3	1
24	5	5	5	5	7	3	5	6	7	6	7	5	6	7	1	2	2	4	3	2
25	7	7	6	6	7	6	7	5	7	6	7	7	7	7	2	3	3	3	2	3
26	6	6	6	6	6	7	5	5	5	6	3	7	4	1	1	3	3	2	1	2
27	4	4	6	3	6	5	4	5	5	6	5	7	4	5	1	4	2	2	2	2
28	4	3	4	3	2	4	6	4	1	6	6	5	5	6	2	1	2	2	3	2
29	4	5	4	4	4	7	5	6	6	6	7	4	6	7	2	2	2	2	2	3
30	6	4	3	7	6	7	6	6	6	6	3	2	3	1	1	2	3	1	1	2
31	2	3	4	3	6	6	5	5	6	6	7	6	7	7	1	2	3	2	3	2
32	5	6	6	6	7	6	5	7	5	6	3	4	4	3	2	2	2	3	4	3
33	5	5	3	6	6	5	6	7	7	6	5	6	4	3	2	3	2	4	3	1
34	2	5	1	3	4	4	1	4	2	6	3	4	5	5	1	2	2	1	2	2
35	3	4	4	4	4	5	6	6	4	6	3	3	6	4	2	1	2	2	3	1
36	5	7	6	3	7	5	7	5	5	6	1	1	3	3	1	4	3	2	2	3
37	5	4	4	4	7	4	5	7	4	6	5	6	6	6	1	3	2	1	3	3
38	6	5	6	3	5	7	5	6	7	6	5	7	6	5	2	2	3	1	3	4
39	4	3	1	2	6	5	5	7	4	6	6	4	7	4	2	1	3	1	1	2
40	6	4	5	3	7	4	7	3	5	6	3	4	5	3	1	1	2	4	3	3
41	7	5	5	7	5	6	7	6	5	6	7	7	6	6	2	2	2	1	2	2
42	3	4	5	3	7	4	7	7	4	6	6	7	4	7	2	1	3	3	4	1
43	6	6	7	6	4	5	7	6	4	6	7	6	4	4	1	2	2	1	4	3
44	6	5	5	7	4	5	7	6	6	6	4	5	4	6	2	2	3	3	3	4
45	5	3	7	6	4	5	3	4	4	6	3	4	3	3	2	3	2	1	1	2
46	3	3	3	4	6	3	4	3	3	6	3	5	3	5	2	1	3	2	1	2
47	7	5	6	4	4	4	6	3	5	6	6	5	7	4	1	2	2	2	4	3
48	4	5	4	5	3	4	5	5	5	6	7	3	5	4	1	1	3	2	2	4
49	4	4	4	5	6	6	6	5	6	6	3	3	3	2	1	3	3	4	2	3
50	4	7	5	7	4	6	6	6	3	6	7	5	7	5	2	2	3	3	1	4
51	4	5	5	4	3	5	6	5	4	6	5	6	6	5	1	3	3	1	3	3
52	5	5	5	6	7	5	6	5	6	6	4	1	4	3	1	4	3	2	2	3
53	5	2	4	4	4	5	4	5	6	6	4	3	5	3	2	3	2	4	1	1
54	1	3	5	1	4	5	3	5	5	6	6	3	4	5	2	2	2	4	3	3
55	4	5	4	5	3	1	2	2	4	6	6	6	4	4	2	1	2	1	3	3
56	4	5	6	4	5	6	4	6	5	6	7	6	6	5	2	2	2	2	3	4
57	7	5	5	6	3	6	6	4	4	6	6	5	7	7	2	4	3	2	1	3
58	1	4	4	2	5	4	3	5	5	6	6	6	5	7	2	2	3	2	3	2
59	3	7	5	6	5	4	5	4	5	6	6	7	4	5	1	2	2	4	3	3
60	4	5	6	6	6	5	3	7	3	6	3	5	6	4	2	2	2	2	2	2
61	2	4	5	5	7	6	6	5	6	6	5	7	6	6	2	2	3	1	3	2
62	3	4	6	5	7	3	3	5	5	6	6	3	4	7	1	1	2	2	1	1
63	5	6	3	5	4	6	5	4	3	6	7	7	7	6	2	2	3	1	2	3
64	4	3	1	1	6	4	3	2	5	6	2	3	3	3	1	4	3	2	2	2
65	6	5	7	6	6	5	7	7	5	6	3	2	3	4	2	3	3	1	2	3
66	2	4	5	4	5	4	6	6	6	6	3	3	3	6	2	4	2	2	2	2
67	4	5	3	5	5	4	2	4	3	6	1	1	3	2	2	1	2	2	3	1
68	6	6	6	5	5	3	5	4	4	6	7	5	7	7	1	3	2	3	1	1
69	4	3	3	3	3	4	3	5	3	6	1	4	1	1	1	2	3	4	3	2
70	6	6	5	4	5	5	4	4	4	6	7	6	4	5	1	2	3	2	3	2
71	5	4	4	4	6	3	5	3	3	6	5	4	5	6	1	2	2	3	2	2
72	7	7	6	5	5	7	5	6	6	6	5	7	5	4	2	2	3	3	3	2
73	6	4	5	5	3	5	5	7	5	6	4	7	5	4	1	2	3	2	2	2
74	6	6	4	5	2	2	2	1	1	6	3	3	5	4	1	2	3	3	2	2
75	5	4	5	7	4	6	4	6	3	6	6	6	6	5	1	2	2	3	2	2
76	3	4	6	3	6	4	4	4	7	6	6	5	5	4	2	3	2	4	4	3
77	4	4	3	3	5	5	4	5	5	6	4	6	5	5	1	2	3	2	2	2
78	4	6	5	4	6	7	6	6	6	6	6	4	6	7	2	2	2	3	2	3
79	6	6	6	5	5	3	5	6	5	6	6	7	6	5	2	2	2	2	4	4
80	7	7	7	6	6	7	5	5	5	6	6	6	5	5	2	2	3	2	2	2
81	7	5	7	4	4	7	7	7	3	6	2	3	2	2	1	2	3	2	3	2
82	5	5	4	6	4	5	4	5	1	6	3	3	4	6	1	2	2	2	3	2
83	5	5	7	6	6	7	7	7	7	6	6	5	7	7	1	2	3	3	2	1
84	4	6	6	4	7	6	7	6	5	6	5	3	4	5	1	2	1	3	3	2
85	6	7	5	6	2	3	4	4	3	6	7	6	5	7	2	4	1	3	2	3
86	1	4	3	3	4	4	4	3	5	6	6	7	6	6	2	4	2	3	2	2
87	6	4	6	5	4	4	5	7	5	6	6	4	6	5	2	4	2	4	2	4
88	2	3	4	3	5	5	4	4	6	6	6	7	6	6	1	3	3	1	2	2
89	7	6	5	6	4	4	1	4	3	6	5	4	4	4	1	2	2	3	1	3
90	7	6	7	7	6	5	6	5	7	6	6	6	7	6	2	2	3	3	4	2
91	5	5	6	5	2	1	1	1	1	6	6	6	6	5	2	3	2	2	2	2
92	5	4	5	6	6	6	7	7	7	6	5	5	5	4	2	2	3	1	3	2
93	6	6	7	6	5	6	6	4	6	6	6	5	6	6	2	3	2	2	2	4
94	5	4	4	6	5	6	4	4	6	6	7	7	7	7	2	1	2	3	4	2
95	3	4	3	3	6	5	4	3	3	6	1	3	2	2	1	1	3	2	2	4
96	4	4	5	5	6	4	5	6	7	6	5	3	3	3	1	2	3	1	2	2
97	1	2	1	2	3	5	5	6	6	6	4	5	3	5	2	3	2	1	2	2
98	3	3	5	4	6	7	6	7	5	6	3	4	5	6	1	2	3	4	4	2
99	7	7	6	7	7	6	6	7	7	6	6	6	6	6	2	3	3	1	2	3
100	5	6	3	4	5	5	7	5	7	6	4	2	2	4	1	2	2	1	3	1
101	5	4	2	6	3	4	5	5	4	6	3	4	6	5	1	1	2	3	3	2
102	6	5	4	3	4	4	4	4	3	6	5	7	4	5	1	3	3	2	3	2
103	7	5	5	5	6	6	5	5	6	6	3	3	6	6	2	1	3	1	1	3
104	6	7	7	7	6	7	6	7	7	6	6	7	7	7	2	1	1	3	1	2
105	6	7	5	6	5	5	6	7	6	6	7	7	4	3	2	3	2	3	3	3
106	6	3	4	3	6	5	4	5	7	6	2	6	6	4	2	2	3	3	1	3
107	7	7	6	4	2	3	2	3	6	6	6	4	6	4	1	2	2	2	1	2
108	6	2	5	4	4	5	4	7	7	6	6	7	6	3	1	3	2	2	3	2
109	4	4	4	5	5	3	5	4	3	6	2	2	4	2	1	4	3	1	3	4
110	2	1	3	4	4	4	2	2	4	6	6	5	4	4	1	4	2	3	3	2
111	7	3	7	7	7	6	6	6	5	6	3	5	4	4	1	2	2	3	3	3
112	6	4	4	6	6	6	6	6	6	6	4	4	7	3	1	2	2	3	1	2
113	7	5	7	7	5	4	5	7	5	6	6	5	6	7	2	1	2	1	3	3
114	4	3	4	5	5	5	5	6	6	6	2	3	4	3	1	1	2	3	2	2
115	5	4	6	5	4	6	7	4	5	6	7	7	7	7	1	3	2	3	3	1
116	4	7	7	6	5	6	7	5	7	6	6	7	6	4	2	3	2	3	3	3
117	5	5	4	4	6	7	7	7	7	6	5	5	4	7	2	3	2	3	3	2
118	4	4	7	4	3	4	4	2	4	6	2	4	5	4	2	2	2	3	4	2
119	6	6	6	5	2	5	5	5	3	6	6	6	5	6	1	1	3	1	2	2
120	3	5	5	4	5	7	4	5	3	6	7	4	5	4	2	4	2	2	3	4
121	6	5	4	4	6	7	7	6	6	6	6	5	6	5	1	2	2	2	3	3
122	4	6	3	5	4	6	5	5	4	6	2	1	4	3	2	4	2	1	3	4
123	3	2	4	4	5	4	4	5	6	6	5	6	3	3	2	2	3	2	2	3
124	5	6	4	5	6	7	7	7	7	6	7	7	6	6	1	2	2	3	2	2
125	5	5	6	7	7	7	7	7	7	6	7	6	6	7	2	2	2	1	3	1
126	7	7	6	7	5	4	4	4	5	6	2	6	4	3	2	1	2	3	4	3
127	6	7	7	7	5	5	7	7	7	6	6	5	7	6	1	2	2	3	4	2
128	4	4	6	4	7	7	7	7	6	6	6	7	7	6	2	3	3	2	4	1
129	2	4	3	3	4	3	6	4	5	6	4	4	4	6	2	4	2	3	2	3
130	4	4	4	5	7	4	5	6	7	6	5	6	7	4	1	1	3	1	4	4
131	2	4	2	5	5	5	3	4	3	6	7	7	5	4	2	3	2	2	4	2
132	5	5	3	5	1	3	3	4	3	6	5	6	5	7	1	2	3	2	2	1
133	3	6	2	4	6	4	6	5	6	6	4	4	2	2	1	2	2	2	2	1
134	4	4	2	5	5	3	3	4	3	6	2	3	5	4	1	3	2	4	3	3
135	4	3	3	3	3	5	5	5	5	6	1	4	2	3	2	2	2	4	1	4
136	6	5	3	5	7	6	7	7	6	6	4	2	3	4	2	3	2	2	2	3
137	3	3	6	4	3	6	5	2	4	6	6	4	6	5	1	2	2	2	1	4
138	4	2	2	4	6	5	5	4	6	6	3	5	3	5	1	3	3	1	3	2
139	6	4	5	5	7	7	4	7	7	6	4	2	5	5	2	3	2	1	2	3
140	7	6	5	6	6	4	5	6	6	6	5	7	5	7	2	3	3	1	3	4
141	7	7	6	7	3	6	4	5	5	6	1	3	5	2	1	3	3	2	3	2
142	2	5	3	3	7	6	7	6	5	6	6	4	3	3	1	2	3	2	3	4
143	5	4	5	5	5	5	5	4	5	6	5	5	3	3	1	1	2	3	2	4
144	6	7	6	4	5	5	7	6	5	6	5	5	6	7	2	1	3	2	1	2
145	6	7	7	7	6	4	4	6	6	6	7	7	7	4	2	1	3	2	4	3
146	4	6	5	5	5	5	5	6	7	6	4	3	5	5	2	3	3	2	2	2
147	4	3	3	4	5	5	6	6	5	6	6	5	2	5	2	2	3	1	2	1
148	7	5	7	6	7	6	7	6	7	6	7	7	7	7	2	3	2	2	4	2
149	5	1	3	2	5	2	5	6	5	6	3	3	3	4	2	4	2	3	1	1
150	6	5	5	4	7	6	7	6	4	6	7	7	7	5	1	1	2	3	2	2
151	7	7	7	7	7	4	4	3	5	6	7	7	5	7	1	4	2	2	4	1
152	5	2	5	7	6	5	6	7	4	6	7	7	6	7	2	1	2	3	2	4
153	3	5	5	3	4	4	7	4	5	6	5	5	6	5	2	1	2	1	2	3
154	6	7	6	6	3	3	4	6	6	6	3	6	6	6	2	2	1	1	4	1
155	4	3	6	2	4	6	6	2	5	6	6	6	6	6	2	2	3	3	1	2
156	5	3	3	6	4	2	4	4	3	6	3	5	5	5	2	3	2	3	3	2
157	4	3	4	4	1	3	6	5	4	6	6	3	5	5	1	1	3	3	2	2
158	5	7	3	3	6	1	3	5	3	6	4	4	6	4	1	2	1	2	3	2
159	6	6	5	5	5	6	4	6	6	6	7	7	5	7	2	4	1	2	3	1
160	5	4	5	5	6	5	5	7	4	6	7	7	4	7	2	1	2	2	4	2
161	5	4	3	5	4	4	6	4	2	6	5	5	5	3	2	3	3	3	3	1
162	5	6	5	4	7	7	7	5	4	6	4	4	3	3	1	2	3	3	3	2
163	4	3	3	3	5	3	4	4	4	6	6	4	5	3	2	2	2	3	4	1
164	7	4	6	6	7	5	6	7	7	6	3	4	5	5	1	1	3	1	4	2
165	7	7	7	7	6	7	7	7	7	6	7	5	4	4	2	4	2	2	3	2
166	6	4	4	5	7	7	7	7	6	6	6	6	5	5	2	2	2	2	2	2
167	6	6	6	7	4	3	5	5	5	6	5	7	5	4	2	2	2	1	3	2
168	7	7	7	5	5	7	6	6	7	6	5	5	7	5	2	1	2	1	1	2
169	6	7	5	6	6	4	7	5	5	6	3	3	4	3	1	3	3	2	3	2
170	3	3	5	4	6	4	5	5	5	6	5	5	5	5	2	1	1	4	3	2
171	2	2	4	2	5	7	6	6	5	6	6	6	6	4	2	3	2	2	3	4
172	4	4	6	5	5	3	5	6	6	6	6	4	6	5	2	2	3	2	4	2
173	5	5	4	5	3	4	6	4	6	6	5	3	3	5	1	2	3	3	3	2
174	5	4	5	5	3	1	5	6	3	6	6	6	4	7	1	3	2	3	3	2
175	4	4	4	5	5	3	3	5	3	6	7	5	7	7	2	1	2	2	2	4
176	5	6	4	6	3	6	4	6	5	6	6	5	6	4	2	2	3	2	3	1
177	5	3	5	5	4	4	4	4	5	6	5	7	4	7	1	2	3	1	3	2
178	6	5	4	4	6	5	5	5	4	6	4	4	5	5	1	3	2	3	2	2
179	5	2	2	3	3	5	3	3	5	6	6	3	5	6	2	3	3	3	2	4
180	5	5	6	5	5	6	7	6	6	6	4	6	7	4	1	3	2	1	1	4
181	7	6	5	7	6	7	7	5	6	6	6	4	4	5	2	2	1	2	1	4
182	5	5	5	5	2	5	3	2	4	6	2	3	4	3	2	2	3	4	3	1
183	3	2	4	3	5	4	5	6	4	6	5	6	5	5	2	1	2	3	2	3
184	5	6	6	3	6	7	7	7	7	6	7	6	4	5	2	3	3	3	1	1
185	5	5	6	7	6	6	6	6	5	6	7	4	7	5	1	3	2	2	3	1
186	4	4	3	6	4	4	3	4	2	6	6	6	7	5	1	2	3	2	1	1
187	5	7	6	7	5	5	5	7	5	6	6	7	4	7	2	2	3	2	1	2
188	4	7	6	7	5	4	6	4	4	6	6	4	6	4	1	2	2	1	1	1
189	7	7	7	7	7	6	7	7	6	6	7	5	4	5	2	2	3	3	1	2
190	7	7	5	7	5	5	6	5	5	6	5	7	6	5	1	2	2	2	4	4
191	6	5	4	4	7	5	4	7	5	6	5	5	6	5	2	2	3	1	2	4
192	3	3	1	2	3	7	3	3	5	6	4	5	5	6	2	3	2	3	3	2
193	5	7	6	7	3	5	3	4	5	6	5	5	2	4	1	1	2	1	3	2
194	3	4	4	3	6	5	3	5	5	6	4	3	3	3	2	3	2	4	3	2
195	7	7	7	6	5	6	7	5	6	6	7	4	7	5	2	2	2	1	4	2
196	3	1	2	5	5	7	3	6	7	6	6	4	4	6	1	3	2	3	3	2
197	6	5	5	6	7	6	6	5	7	6	7	5	7	4	1	2	2	2	4	1
198	5	4	4	5	5	6	7	7	4	6	3	3	5	6	2	3	2	3	1	2
199	3	2	4	2	4	5	4	5	2	6	3	3	4	6	2	3	3	2	3	2
200	4	4	3	4	1	1	2	3	1	6	5	6	5	6	2	2	3	1	4	2
201	7	7	5	6	6	7	5	5	6	6	7	6	6	4	2	3	2	2	2	3
202	5	5	6	4	3	4	1	5	1	6	3	4	4	2	1	2	3	2	1	4
203	5	4	6	3	6	7	6	6	6	6	2	4	4	5	1	1	2	2	2	3
204	4	3	5	3	5	6	6	6	7	6	6	7	5	5	2	3	2	2	2	2
205	3	6	5	1	4	6	3	4	3	6	5	4	3	2	2	1	3	1	3	1
206	6	7	7	5	5	7	6	4	7	6	4	6	4	4	1	2	2	3	3	4
207	6	6	4	6	5	4	5	7	7	6	3	6	2	2	1	1	2	4	2	1
208	6	5	6	6	7	7	5	7	7	6	5	5	5	5	1	2	1	2	3	2
209	5	3	6	5	4	1	5	2	2	6	5	6	5	6	1	2	2	1	2	3
210	7	4	3	4	4	6	3	4	4	6	4	6	5	3	1	2	3	2	3	3
211	5	5	5	4	5	6	6	7	5	6	2	7	5	4	2	1	3	2	1	2
212	5	2	3	2	4	5	4	5	6	6	5	4	7	5	2	1	2	4	4	3
213	3	2	4	3	4	4	5	3	4	6	4	5	5	3	2	1	3	1	2	2
214	3	2	3	5	3	4	5	3	3	6	4	5	2	3	1	2	1	2	2	2
215	5	4	2	7	5	3	5	3	5	6	2	1	3	3	1	3	3	3	3	2
216	7	6	5	3	6	6	4	5	4	6	5	6	4	6	1	3	2	1	3	2
217	7	3	6	7	6	6	5	7	7	6	6	7	7	7	2	2	3	2	4	4
218	5	6	4	6	7	4	6	6	6	6	6	6	4	7	1	2	2	2	1	1
219	5	5	6	6	6	6	7	4	3	6	7	6	5	4	2	2	1	1	3	2
220	3	5	5	3	4	6	7	5	6	6	4	6	5	6	1	2	3	3	2	4
221	3	4	4	4	6	4	4	6	5	6	7	7	7	3	1	2	3	4	4	2
222	3	3	3	4	3	5	5	4	4	6	1	2	4	2	2	3	2	3	2	2
223	6	5	5	6	4	6	4	4	2	6	4	6	3	5	2	2	2	2	3	1
224	6	6	5	3	5	4	7	4	6	6	6	5	4	5	2	2	3	1	3	1
225	7	6	5	5	5	4	6	5	5	6	6	6	7	6	1	3	2	2	3	2
226	3	4	6	3	6	4	6	7	4	6	7	7	7	7	1	2	2	2	2	2
227	6	3	4	5	6	7	7	6	6	6	4	5	5	5	1	3	2	2	4	4
228	5	4	5	6	7	7	7	5	7	6	6	5	5	5	2	2	3	1	3	3
229	4	2	3	4	4	3	3	5	5	6	3	6	4	3	2	3	3	2	2	4
230	4	6	3	3	6	5	5	6	5	6	4	6	7	5	1	3	2	2	3	2
231	3	4	6	7	6	6	5	7	6	6	6	6	7	6	2	3	3	3	3	1
232	4	4	5	6	6	6	6	7	5	6	6	7	6	7	1	3	2	2	3	2
233	2	5	4	3	5	4	4	4	1	6	3	3	1	6	2	3	2	2	3	3
234	7	7	5	6	7	5	7	7	7	6	5	5	4	5	1	3	3	2	2	3
235	6	5	6	3	5	3	6	4	3	6	3	6	3	3	1	4	2	3	4	2
236	4	6	5	5	5	6	7	6	5	6	3	3	5	2	1	1	2	2	3	2
237	3	3	5	2	3	4	4	4	3	6	5	5	4	7	1	1	3	2	4	3
238	4	4	5	4	4	6	4	4	6	6	3	6	4	7	2	3	3	3	3	4
239	7	7	5	4	5	7	6	3	5	6	6	5	7	6	2	4	3	3	3	3
240	4	4	1	5	7	4	7	5	6	6	6	5	4	4	1	1	3	4	2	1
241	5	6	6	4	7	7	7	6	7	6	5	3	4	4	2	3	2	2	3	2
242	6	7	4	4	5	7	7	7	6	6	7	4	7	5	2	1	3	2	2	2
243	7	5	6	7	7	6	7	6	7	6	4	4	4	5	2	3	2	3	3	3
244	3	2	4	4	4	7	7	5	6	6	5	5	6	5	2	1	2	2	4	1
245	5	6	7	4	3	4	4	4	4	6	5	5	4	4	1	3	2	1	3	2
246	2	2	3	1	6	6	5	6	5	6	6	6	6	5	1	1	3	2	4	2
247	3	4	3	4	6	5	5	3	4	6	7	6	6	7	1	3	3	1	4	3
248	7	5	6	4	5	7	5	7	3	6	4	3	4	4	1	2	2	4	3	4
249	5	5	3	3	7	5	7	5	5	6	4	5	3	3	2	3	3	4	2	4
250	2	3	6	4	6	7	7	5	5	6	3	1	4	2	1	3	3	2	3	2
251	3	7	3	4	3	4	5	5	5	6	5	3	5	5	2	2	3	2	4	4
252	4	5	6	7	5	5	5	5	5	6	5	3	6	5	1	3	2	3	3	1
253	2	4	2	3	5	2	4	4	3	6	5	3	3	5	2	3	3	2	2	3
